# Supplementary material for: Immune Response and Gut Microbiota Shift in the Red Palm Weevil (Rhynchophorus ferrugineus) Infected With Entomopathogenic Fungus, Beauveria bassiana, Reveal Host‐Pathogen Interactions
Source: Arch Insect Biochem Physiol. 2026 Jun 23;122(2):e70183. doi: 10.1002/arch.70183 (PMC13290068; doi:10.1002/arch.70183)
Supplement: Supplementary file 1 — Figure S1: The sequence analysis of 16S V4‐V5 region from the midgut and hindgut tissues of EPF‐infected and control RPW larvae. (A) The weighted‐unifrac beta‐diversity of RPW gut microbiome. (B) The statistics of beta‐diversity of RPW gut microbiome calculated using PERMANOVA. The bold italic values in the upper right blocks represent p‐values, while the values in the lower left blocks represent q‐values. p‐values less than 0.05 are shown in green, and p‐values greater than 0.05 are shown in red. (C) Boxplot of EPF‐infected and control RPW larvae gut microbiome Shannon entropy alpha‐diversity, differences in alpha‐diversity across groups or in pairwise comparisons were labeled by lowercase letters. [file ARCH-122-e70183-s003.xlsx]

## Sheet: Supplementary Table 1
Supplementary Table 1. The information of palm tree fields for RPW collection in Taiwan.
No.	Location	City / Town	Host plant
1	23°53'14.1"N 120°32'54.1"E	Changhua / Tien-Wei	Livistona chinensis (Fan Palm)
2	23°52'51.4"N 120°32'58.8"E	Changhua / Tien-Wei	Phoenix canariensis (Canary Island date palm)
3	23°52'58.3"N 120°31'58.9"E	Changhua / Tien-Wei	Phoenix canariensis (Canary Island date palm)
4	23°50'38.0"N 120°33'40.0"E	Changhua / Beidou	Phoenix canariensis (Canary Island date palm)
5	22°38'37.3"N 120°36'35.1"E	Pingtung / Neipu (NPUST)	Phoenix canariensis (Canary Island date palm)
* The locations for RPW collection
NPUST= National Pingtung University of Science Technology

## Sheet: Supplementary Table 2. 
Supplementary Table 2. Primer sets used in this study.
No.	Target sequence	Functional Categories	Primer name	Primer sequence (5′–3′)	Tm (℃)	Amplicon Size (bp)	Reference
1	ITS region	To identified EPF isilates to genus level	ITS1F	TCCGTAGGTGAACCTGCGG	55	550	White et al. (1990)
			ITS4R	TCCTCCGCTTATTGATATGC
2	Bloc region	To identified EPF isilates to species level	Bloc_B5.1F	CGACCCGGCCAACTACTTTGA	56	464	Kepler et al. (2017)
			Bloc_B3.1R	GTCTTCCAGTACCACTACGCC
3	beta-tubulin	Beauveria bassiana genome copy detection	Forward Primer	TCACCACCTGCCTGCGTTT	60	101	this study
			Reverse Primer	GCCGACCATGAAAAAGTGAAGA
4	C-type lectin	Pathogen Recognition Receptor	Forward Primer	TGGTACTCCACGCCATCAAC	60	81	Muhammad et al. (2019)
			Reverse Primer	ATCAGCTACCCACTTTCCGC
5	Serine protease-like protein	Signal Modulation	Forward Primer	TTTGTCTGACCGCACCAAGT	60	76	Muhammad et al. (2019)
			Reverse Primer	TACCGAGCACCATCCACAAC
6	Defensin-like protein	Effector	Forward Primer	AGGCTGCAGCTATCAAGGAA	60	86	Hussain et al. (2016)
			Reverse Primer	AGTGGTGCCTCCATTGTGAC
7	C-type lysozyme	Effector	Forward Primer	TAGCACACCAGGCAAAGGTT	60	86	Muhammad et al. (2019)
			Reverse Primer	TAGCACACCAGGCAAAGGTT
8	beta-actin	House-keeping gene of RPW	Forward Primer	AAAGGTTCCGTTGCCCTGAA	60	129	Elsharkawy et al. (2022)
			Reverse Primer	TGGCGTACAAGTCCTTCCTG
9	16S rRNA gene V4-V5 region	Bacterial communities identification	515f	GTGYCAGCMGCCGCGGTAA	55	250 - 300	Caporaso et al. (2011)
			806r	GGACTACNVGGGTWTCTAAT

## Sheet: Supplementary Table 3
Supplementary Table 3. The genbank accession number of bloc used for phylogenetic analysis.
No.	Species	Isolate/strain	Genbank accession number
1	Beauveria bassiana	NCHU-155	PX314971
2	Beauveria bassiana	Strain ARSEF 1040	HQ880689
3	Beauveria bassiana	Strain ARSEF 300	HQ880690
4	Beauveria bassiana	Strain ARSEF 1564	HQ880692
5	Beauveria bassiana	Strain ARSEF 751	HQ880694
6	Beauveria kipukae	Strain ARSEF 7032	HQ880734
7	Beauveria varroae	Strain ARSEF 2694	HQ880733
8	Beauveria varroae	Strain ARSEF 8257	HQ880731
9	Beauveria varroae	Strain ARSEF 8259	HQ880732
10	Beauveria asiatica	Strain ARSEF 4850	HQ880718
11	Beauveria brongniartii	Strain ARSEF 617	HQ880713
12	Beauveria brongniartii	Strain ARSEF 2271	HQ880710
13	Beauveria brongniartii	Strain ARSEF 985	HQ880699
14	Beauveria medogensis	Strain 2898	KU994836
15	Beauveria australis	Strain ARSEF 4598	HQ880720
16	Beauveria australis	Strain ARSEF 4580	HQ880719
17	Beauveria australis	Strain ARSEF 4622	HQ880721
18	Beauveria amorpha	Isolate 1969	HQ880738
19	Beauveria amorpha	Isolate 2641	HQ880739
20	Beauveria amorpha	Strain ARSEF 4149	HQ880735
21	Beauveria sungii	Strain ARSEF 5689	HQ880741
22	Beauveria sungii	Strain ARSEF 7043	HQ880742
23	Beauveria sungii	Strain ARSEF 1685	HQ880740
24	Beauveria pseudobassiana	Strain ARSEF 4933	HQ880729
25	Beauveria pseudobassiana	Strain ARSEF 3405	HQ880723
26	Beauveria pseudobassiana	Strain ARSEF 3529	HQ880726
27	Beauveria vermiconia	Strain ARSEF 2922	HQ880753
28	Beauveria caledonica	Strain ARSEF 2251	HQ880750
29	Beauveria caledonica	Strain ARSEF 2567	HQ880748
30	Beauveria caledonica	Strain ARSEF 1567	HQ880747
31	Cordyceps cicadae	Strain ARSEF 7260	HQ880757
Bold= Fungal isolate from this study

## Sheet: Supplementary Table 4
Supplementary Table 4. Isolation and selection of entomopathogenic fungi (EPF) from red palm weevil, RPW (Rhynchophorus ferrugineus) by mealworm (Tenebrio molitor) test
No.*	Location	Host	Genus / Species	1st Pathogenecity screening£		2nd Virulence screening$	Note
				4 d.p.i.		4 d.p.i.
153*	Changhua	RPW	Beauveria bassiana	100		100
154	Changhua	RPW	Metarhizium sp.	100		100	No conidia produced
155*	Changhua	RPW	Beauveria sp.	100		100
156*	Changhua	RPW	Beauveria sp.	100		100
157*	Changhua	RPW	Beauveria bassiana	100		80
158	Changhua	RPW	Metarhizium sp.	100		100	No conidia produced
159*	Changhua	RPW	Metarhizium sp.	100		100
160	Changhua	RPW	Lecanicillium sp.	100		46.6667
188	Changhua	RPW	Meyerozyma sp.	100		53
189	Pingtung	RPW	Beauveria sp.	0		Non-selected
190*	Pingtung	RPW	Beauveria sp.	100		100
191	unknown	RPW	-	0		Non-selected
192	unknown	RPW	-	0		Non-selected
*The EPF isolates were selected for pathogencity screening against RPW.
£ One replicate of five mealworms were put on the 10 days-cultured fungal plate for 1st pathogenecity screening
$ Three replicates of five mealworms were sprayed by 500μl of 10^7 conidia /ml for 2nd virulence screening
d.p.i.= days post inoculation

## Sheet: Supplementary Table 5
Supplementary Table 5. Sequencing summary
No	Sample-id	Input read no.	Filtered read no.	Percentage of input passed filter (%)	Denoised read no.	Non-chimeric read no.	Percentage of input non-chimeric (%)
1	T1_CK_hg_1	74072	59223	79.95	58121	25314	34.17
2	T1_CK_hg_2	74071	59216	79.94	58142	22566	30.47
3	T1_CK_hg_3	74071	59164	79.87	58079	24825	33.52
4	T1_CK_mg_1	91138	72498	79.55	71133	23597	25.89
5	T1_CK_mg_2	91138	72522	79.57	70998	24305	26.67
6	T1_CK_mg_3	91137	72737	79.81	71225	23580	25.87
7	T1_IF_hg_1	103201	83576	80.98	82730	29443	28.53
8	T1_IF_hg_2	118554	95923	80.91	95425	28840	24.33
9	T1_IF_hg_3	91257	72203	79.12	71247	30088	32.97
10	T1_IF_mg_1	119697	98542	82.33	96546	32510	27.16
11	T1_IF_mg_2	140405	118181	84.17	117026	31950	22.76
12	T1_IF_mg_3	108331	74839	69.08	72652	28247	26.07
13	T3_CK_hg_1	91561	76294	83.33	75615	26400	28.83
14	T3_CK_hg_2	91561	76327	83.36	75660	25822	28.2
15	T3_CK_hg_3	91561	76437	83.48	75788	26203	28.62
16	T3_CK_mg_1	83933	72139	85.95	71194	23694	28.23
17	T3_CK_mg_2	83933	72108	85.91	71228	23825	28.39
18	T3_CK_mg_3	83933	72023	85.81	71198	22356	26.64
19	T3_IF_hg_1	141895	115232	81.21	114657	35336	24.9
20	T3_IF_hg_2	114916	87368	76.03	86577	32773	28.52
21	T3_IF_hg_3	99679	81178	81.44	80243	24419	24.5
22	T3_IF_mg_1	104305	85697	82.16	84017	27874	26.72
23	T3_IF_mg_2	99723	80817	81.04	79957	26719	26.79
24	T3_IF_mg_3	99066	79461	80.21	78661	21926	22.13
25	T6_CK_hg_1	91101	71611	78.61	70869	20468	22.47
26	T6_CK_hg_2	91101	71579	78.57	70850	21378	23.47
27	T6_CK_hg_3	91100	71388	78.36	70899	21110	23.17
28	T6_CK_mg_1	63940	49733	77.78	49037	16041	25.09
29	T6_CK_mg_2	63940	49614	77.59	48865	16705	26.13
30	T6_CK_mg_3	63939	49771	77.84	49095	16817	26.3
31	T6_IF_hg_1	158534	131875	83.18	131132	41898	26.43
32	T6_IF_hg_2	117094	92627	79.1	91630	24888	21.25
33	T6_IF_hg_3	144618	123669	85.51	123162	40594	28.07
34	T6_IF_mg_1	145158	113968	78.51	113450	36068	24.85
35	T6_IF_mg_2	113658	93769	82.5	92991	25378	22.33
36	T6_IF_mg_3	136360	115735	84.87	115066	41370	30.34
37	T9_CK_hg_1	99276	79966	80.55	79456	28335	28.54
38	T9_CK_hg_2	99275	80106	80.69	79440	27555	27.76
39	T9_CK_hg_3	99275	79993	80.58	79329	27666	27.87
40	T9_CK_mg_1	75756	61193	80.78	60728	19185	25.32
41	T9_CK_mg_2	75756	61264	80.87	60710	19216	25.37
42	T9_CK_mg_3	75756	61423	81.08	60968	20216	26.69
43	T9_IF_hg_1	142148	118691	83.5	117963	37074	26.08
44	T9_IF_hg_2	120810	95942	79.42	95673	26536	21.97
45	T9_IF_hg_3	151917	118946	78.3	118387	41273	27.17
46	T9_IF_mg_1	91770	76449	83.31	75826	26470	28.84
47	T9_IF_mg_2	74048	61835	83.51	60865	23227	31.37
48	T9_IF_mg_3	130250	108984	83.67	108017	31953	24.53

## Sheet: Supplementary Table 6
Supplementary Table 6. Summary of Spearman's rank correlation coefficient analysis
Bacterial taxa	Genes	Rho	P_value	FDR_q_value
Enterobacteriaceae (mg)	A_Defensin_like_protein (fb)	0.258741	0.416775	0.799401
Enterobacteriaceae (mg)	B_C_type_lectin (fb)	0.174825	0.586824	0.9278
Enterobacteriaceae (mg)	C_c_type_lysosome (fb)	0.293706	0.354148	0.799401
Enterobacteriaceae (mg)	D_serine_protease_like_protein (fb)	0.153846	0.633091	0.9278
Streptococcaceae (mg)	A_Defensin_like_protein (fb)	-0.048951	0.879919	0.947605
Streptococcaceae (mg)	B_C_type_lectin (fb)	-0.013986	0.96559	0.982792
Streptococcaceae (mg)	C_c_type_lysosome (fb)	0.0769231	0.812183	0.947546
Streptococcaceae (mg)	D_serine_protease_like_protein (fb)	-0.111888	0.729195	0.9278
Acetobacteraceae (mg)	A_Defensin_like_protein (fb)	-0.160839	0.617523	0.9278
Acetobacteraceae (mg)	B_C_type_lectin (fb)	-0.00699301	0.982792	0.982792
Acetobacteraceae (mg)	C_c_type_lysosome (fb)	0.0979021	0.762122	0.9278
Acetobacteraceae (mg)	D_serine_protease_like_protein (fb)	0.104895	0.745609	0.9278
Chitinophagaceae (mg)	A_Defensin_like_protein (fb)	-0.0559441	0.862898	0.947605
Chitinophagaceae (mg)	B_C_type_lectin (fb)	-0.237762	0.456801	0.799401
Chitinophagaceae (mg)	C_c_type_lysosome (fb)	-0.251748	0.429919	0.799401
Chitinophagaceae (mg)	D_serine_protease_like_protein (fb)	-0.293706	0.354148	0.799401
Lactobacillaceae (mg)	A_Defensin_like_protein (fb)	0.461538	0.130948	0.458318
Lactobacillaceae (mg)	B_C_type_lectin (fb)	0.622378	0.0306759	0.143154
Lactobacillaceae (mg)	C_c_type_lysosome (fb)	0.475524	0.118176	0.458318
Lactobacillaceae (mg)	D_serine_protease_like_protein (fb)	0.664336	0.0184527	0.103335
Weeksellaceae (mg)	A_Defensin_like_protein (fb)	-0.133806	0.678447	0.9278
Weeksellaceae (mg)	B_C_type_lectin (fb)	-0.246485	0.439943	0.799401
Weeksellaceae (mg)	C_c_type_lysosome (fb)	-0.253527	0.426556	0.799401
Weeksellaceae (mg)	D_serine_protease_like_protein (fb)	-0.316909	0.315544	0.799401
Acidobacteriaceae_Subgroup_1 (mg)	A_Defensin_like_protein (fb)	-0.755245	0.00450844	0.0769045
Acidobacteriaceae_Subgroup_1 (mg)	B_C_type_lectin (fb)	-0.741259	0.00580115	0.0769045
Acidobacteriaceae_Subgroup_1 (mg)	C_c_type_lysosome (fb)	-0.692308	0.012593	0.0881512
Acidobacteriaceae_Subgroup_1 (mg)	D_serine_protease_like_protein (fb)	-0.72028	0.00823977	0.0769045
Enterobacteriaceae (hg)	A_Defensin_like_protein (fb)	-0.00699301	0.982792	0.982792
Enterobacteriaceae (hg)	B_C_type_lectin (fb)	0.34965	0.265239	0.482243
Enterobacteriaceae (hg)	C_c_type_lysosome (fb)	0.426573	0.1667	0.46676
Enterobacteriaceae (hg)	D_serine_protease_like_protein (fb)	0.356643	0.255138	0.482243
Streptococcaceae (hg)	A_Defensin_like_protein (fb)	0.13986	0.664633	0.809119
Streptococcaceae (hg)	B_C_type_lectin (fb)	0.342657	0.275567	0.482243
Streptococcaceae (hg)	C_c_type_lysosome (fb)	0.461538	0.130948	0.407394
Streptococcaceae (hg)	D_serine_protease_like_protein (fb)	0.258741	0.416775	0.583485
Acetobacteraceae (hg)	A_Defensin_like_protein (fb)	-0.041958	0.896986	0.930208
Acetobacteraceae (hg)	B_C_type_lectin (fb)	-0.377622	0.226206	0.482243
Acetobacteraceae (hg)	C_c_type_lysosome (fb)	-0.370629	0.235621	0.482243
Acetobacteraceae (hg)	D_serine_protease_like_protein (fb)	-0.258741	0.416775	0.583485
Chitinophagaceae (hg)	A_Defensin_like_protein (fb)	-0.307692	0.330589	0.5445
Chitinophagaceae (hg)	B_C_type_lectin (fb)	-0.552448	0.0625115	0.29172
Chitinophagaceae (hg)	C_c_type_lysosome (fb)	-0.657343	0.0201855	0.214731
Chitinophagaceae (hg)	D_serine_protease_like_protein (fb)	-0.622378	0.0306759	0.214731
Lactobacillaceae (hg)	A_Defensin_like_protein (fb)	0.167832	0.602099	0.766308
Lactobacillaceae (hg)	B_C_type_lectin (fb)	0.0839161	0.795415	0.8566
Lactobacillaceae (hg)	C_c_type_lysosome (fb)	-0.104895	0.745609	0.8566
Lactobacillaceae (hg)	D_serine_protease_like_protein (fb)	0.0909091	0.778725	0.8566
Weeksellaceae (hg)	A_Defensin_like_protein (fb)	-0.270505	0.395121	0.583485
Weeksellaceae (hg)	B_C_type_lectin (fb)	-0.633552	0.0269747	0.214731
Weeksellaceae (hg)	C_c_type_lysosome (fb)	-0.590841	0.0430759	0.241225
Weeksellaceae (hg)	D_serine_protease_like_protein (fb)	-0.637112	0.0258669	0.214731
AcidobacteriaceaeSubgroup1 (hg)	A_Defensin_like_protein (fb)	-0.478575	0.115503	0.404262
AcidobacteriaceaeSubgroup1 (hg)	B_C_type_lectin (fb)	-0.529333	0.0767643	0.307057
AcidobacteriaceaeSubgroup1 (hg)	C_c_type_lysosome (fb)	-0.239288	0.453831	0.605108
AcidobacteriaceaeSubgroup1 (hg)	D_serine_protease_like_protein (fb)	-0.391561	0.208123	0.482243
Enterobacteriaceae (mg)	A_Defensin_like_protein (mg)	0.160839	0.617523	0.9278
Enterobacteriaceae (mg)	B_C_type_lectin (mg)	-0.111888	0.729195	0.9278
Enterobacteriaceae (mg)	C_c_type_lysosome (mg)	0.258741	0.416775	0.9278
Enterobacteriaceae (mg)	D_serine_protease_like_protein (mg)	-0.027972	0.931234	0.982792
Streptococcaceae (mg)	A_Defensin_like_protein (mg)	-0.125874	0.696683	0.9278
Streptococcaceae (mg)	B_C_type_lectin (mg)	-0.0979021	0.762122	0.9278
Streptococcaceae (mg)	C_c_type_lysosome (mg)	0.307692	0.330589	0.9278
Streptococcaceae (mg)	D_serine_protease_like_protein (mg)	0.412587	0.182564	0.9278
Acetobacteraceae (mg)	A_Defensin_like_protein (mg)	-0.258741	0.416775	0.9278
Acetobacteraceae (mg)	B_C_type_lectin (mg)	0.258741	0.416775	0.9278
Acetobacteraceae (mg)	C_c_type_lysosome (mg)	0.00699301	0.982792	0.982792
Acetobacteraceae (mg)	D_serine_protease_like_protein (mg)	0.181818	0.571701	0.9278
Chitinophagaceae (mg)	A_Defensin_like_protein (mg)	0.34965	0.265239	0.9278
Chitinophagaceae (mg)	B_C_type_lectin (mg)	-0.321678	0.30791	0.9278
Chitinophagaceae (mg)	C_c_type_lysosome (mg)	-0.174825	0.586824	0.9278
Chitinophagaceae (mg)	D_serine_protease_like_protein (mg)	-0.202797	0.527302	0.9278
Lactobacillaceae (mg)	A_Defensin_like_protein (mg)	0.013986	0.96559	0.982792
Lactobacillaceae (mg)	B_C_type_lectin (mg)	0.517483	0.0848688	0.9278
Lactobacillaceae (mg)	C_c_type_lysosome (mg)	-0.146853	0.648796	0.9278
Lactobacillaceae (mg)	D_serine_protease_like_protein (mg)	-0.0699301	0.829024	0.928506
Weeksellaceae (mg)	A_Defensin_like_protein (mg)	0.0704243	0.827831	0.928506
Weeksellaceae (mg)	B_C_type_lectin (mg)	-0.422546	0.171176	0.9278
Weeksellaceae (mg)	C_c_type_lysosome (mg)	-0.267612	0.400392	0.9278
Weeksellaceae (mg)	D_serine_protease_like_protein (mg)	-0.133806	0.678447	0.9278
Acidobacteriaceae_Subgroup_1 (mg)	A_Defensin_like_protein (mg)	-0.265734	0.403833	0.9278
Acidobacteriaceae_Subgroup_1 (mg)	B_C_type_lectin (mg)	-0.167832	0.602099	0.9278
Acidobacteriaceae_Subgroup_1 (mg)	C_c_type_lysosome (mg)	0.125874	0.696683	0.9278
Acidobacteriaceae_Subgroup_1 (mg)	D_serine_protease_like_protein (mg)	0.412587	0.182564	0.9278
Enterobacteriaceae (hg)	A_Defensin_like_protein (hg)	0.342657	0.275567	0.701444
Enterobacteriaceae (hg)	B_C_type_lectin (hg)	0.111888	0.729195	0.930208
Enterobacteriaceae (hg)	C_c_type_lysosome (hg)	0.615385	0.0331699	0.503517
Enterobacteriaceae (hg)	D_serine_protease_like_protein (hg)	0.251748	0.429919	0.84779
Streptococcaceae (hg)	A_Defensin_like_protein (hg)	0.230769	0.470532	0.84779
Streptococcaceae (hg)	B_C_type_lectin (hg)	-0.041958	0.896986	0.930208
Streptococcaceae (hg)	C_c_type_lysosome (hg)	0.51049	0.0899137	0.503517
Streptococcaceae (hg)	D_serine_protease_like_protein (hg)	0.538462	0.0708943	0.503517
Acetobacteraceae (hg)	A_Defensin_like_protein (hg)	-0.482517	0.112109	0.523177
Acetobacteraceae (hg)	B_C_type_lectin (hg)	-0.223776	0.484452	0.84779
Acetobacteraceae (hg)	C_c_type_lysosome (hg)	-0.13986	0.664633	0.930208
Acetobacteraceae (hg)	D_serine_protease_like_protein (hg)	0.0769231	0.812183	0.930208
Chitinophagaceae (hg)	A_Defensin_like_protein (hg)	0.461538	0.130948	0.523792
Chitinophagaceae (hg)	B_C_type_lectin (hg)	-0.272727	0.391097	0.84779
Chitinophagaceae (hg)	C_c_type_lysosome (hg)	-0.230769	0.470532	0.84779
Chitinophagaceae (hg)	D_serine_protease_like_protein (hg)	-0.153846	0.633091	0.930208
Lactobacillaceae (hg)	A_Defensin_like_protein (hg)	-0.517483	0.0848688	0.503517
Lactobacillaceae (hg)	B_C_type_lectin (hg)	0.0559441	0.862898	0.930208
Lactobacillaceae (hg)	C_c_type_lysosome (hg)	-0.412587	0.182564	0.567977
Lactobacillaceae (hg)	D_serine_protease_like_protein (hg)	-0.118881	0.712884	0.930208
Weeksellaceae (hg)	A_Defensin_like_protein (hg)	0.34525	0.271711	0.701444
Weeksellaceae (hg)	B_C_type_lectin (hg)	-0.0462707	0.886455	0.930208
Weeksellaceae (hg)	C_c_type_lysosome (hg)	-0.558807	0.0589374	0.503517
Weeksellaceae (hg)	D_serine_protease_like_protein (hg)	-0.430673	0.162221	0.567772
AcidobacteriaceaeSubgroup1 (hg)	A_Defensin_like_protein (hg)	0.0870137	0.788012	0.930208
AcidobacteriaceaeSubgroup1 (hg)	B_C_type_lectin (hg)	-0.123269	0.702705	0.930208
AcidobacteriaceaeSubgroup1 (hg)	C_c_type_lysosome (hg)	0.0797625	0.805365	0.930208
AcidobacteriaceaeSubgroup1 (hg)	D_serine_protease_like_protein (hg)	0.0217534	0.9465	0.9465
